# Supplementary material for: Sensitivity of joint contagiousness and susceptibility-based dynamic optimal control strategies for HIV prevention
Source: PLoS One. 2018 Oct 18;13(10):e0204741. doi: 10.1371/journal.pone.0204741 (PMC6193630; doi:10.1371/journal.pone.0204741)
Supplement: S1 File — (M) [file pone.0204741.s006.m]

function HIV_OC
clear all

%% Initialization
%---------------------------------------------------------------------
%                 *** optimization parameters ***
%---------------------------------------------------------------------

N_dim = 9;      % dimension of the state vector
Np = 5;     % number of points within each interval
T_int = 12; % duration of the interval
N_int = 75; % number of intervals

%---------------------------------------------------------------------
%                   *** model parameters *** 
% *** Volatile Behavior, PrEP duration = 1 Year, outbreak scenario ***
%---------------------------------------------------------------------

mu = 1/(12*30); delta_A = 1/4; delta_C = 1/116; y = 0; r_b = 0.8/0.2; 
alpha = 2500/9; alpha_H = 0.1*alpha; alpha_L = 0.9*alpha;
lambda_H = 28.665; lambda_L = 3.6193; 
beta_A = 0.015; beta_C = 0.001; rho_H = 0.16667; rho_L = 0.018519; 
pi = 0.5; v_b = 0.0009717413; x=1/12;

%---------------------------------------------------------------------
%                   *** cost/budget parameters *** 
%---------------------------------------------------------------------
% coefficients of the cost function J (measured in thousands of $)
K_3 = 1924*1e-3; K_4 = 846*1e-3; B_lim=1e3;
coef_HRE=[r_b, 1, r_b, 1, r_b, 1, r_b, 1, r_b]';
coef_u=[r_b*369, 267, r_b*359, 359, r_b*359, 359, r_b*267, 267, r_b*267]'*1e-3;
coef_v=[r_b*288, 288, r_b*482, 482, r_b*482, 482, r_b*267, 267, r_b*267]'*1e-3;

%---------------------------------------------------------------------
%                   *** compute initial conditions ***
%---------------------------------------------------------------------

X0=[10000 90000 1 1 0 0 0 0 0]';
Years_uc_1 = 21; Years_uc_2 = 24; 
HIV_options = odeset('NonNegative', [1:9], 'RelTol', 1e-4, 'AbsTol', 1e-8);

% ========= First pre-interval, 21 Years, v_b=0 ==============
tspan = [0 T_int*Years_uc_1]; 
[t,X] = ode45(@(t,X) HIV_uc(t,X,0),tspan,X0,HIV_options);
X0=X(end,:);

% ========= Second pre-interval, 24 Years, v_b=1/36 ==========
tspan = [0 T_int*Years_uc_2];
[t,X] = ode45(@(t,X) HIV_uc(t,X,1/36),tspan,X0,HIV_options);
X0=X(end,:);

%---------------------------------------------------------------------
% *** generate a test solution that will be used as an initial guess ***
%---------------------------------------------------------------------

control0=0.001*ones(N_int,2);
tspan=[0,T_int*N_int];
sol=ode45(@(t,X) HIV(t,X,[0:T_int:N_int*T_int; zeros(2,1),control0']),tspan,X0,HIV_options);

%% =======================================================
% % Orthogonal collocation
[p,w]=legsrd(Np);   %collocation points and quadrature weights
D=dLag(Np,p);       %differentiation matrix
D=D(2:end,:);       %we do not collocate on the first point of each interval

% we replicate the LGR points to fill the whole interval [0,T]
grid_pt = repmat(p+1,N_int,1) + reshape(2*repmat([0:N_int-1],Np,1),[],1);
grid_p = grid_pt*T_int/2;

ind_remove=[1:Np:N_int*Np]; %sometimes we need to remove first element in each of N_int intervals
ind_keep=[1:N_int*Np]; 
ind_keep(ind_remove)=[];    % this is what remains after removing the above indices

grid_p_a=grid_p;
grid_p_a(ind_remove)=[];    % the collocation points

% grobal differentiating matrix
D_mat=kron(eye(N_int),D);

% Gaussian weights
w_vect=repmat(w,N_int,1);

% initial guess [(N_int*N_pt)-1 x 9]
% the first row will be set to X0
X0_grid = deval(sol,grid_p(2:end),1:9)';   % all points except the first one

% X0_grid_a are the initial values for the auxiliary ODEs
X0_grid_a = deval(sol,grid_p_a,1:9)';      % except the knot points

control=1e3*control0(1:N_int,:);
Y_init=[reshape([X0_grid],[],1); reshape([X0_grid_a],[],1); reshape(control,[],1)];

A=[]; b=[]; Aeq=[]; beq=[];
lb=zeros(size(Y_init)); ub=inf*ones(size(Y_init));

HIV_opt = optimoptions('fmincon','MaxIter',1000,'MaxFunEvals',10000000,...
    'Algorithm','sqp','DerivativeCheck','off','GradObj','on','FinDiffType','central',...
    'Display','iter','Diagnostics','on','TolCon',1e-3,'TolFun',1e-3);%

[x_opt_int,fval,exitflag] = fmincon(@HIV_obj,Y_init,A,b,Aeq,beq,lb,ub,@HIV_constr,HIV_opt);

control=x_opt_int(end-N_int*2+1:end);
control=reshape(control,[],2)*1e-3;
%save(strcat('R',mode,'_resOC_',num2str(N_int),'.mat'),'mode','control')

[T,X]=ode45(@(t,X) HIV(t,X,[0:T_int:N_int*T_int; zeros(2,1),control']),tspan,X0,HIV_options);
figure()
plot(T,X)
legend('S_H','S_L','I_{AH}','I_{AL}','I_{CH}','I_{CL}','T_H','T_L','P')
grid on
title('Trajectories of the controlled system')
%----------------------------------------------------
tt=0:0.1:T_int*N_int;
u=interp1(0:T_int:N_int*T_int,[0, control(:,1)'],tt,'next');        
v=interp1(0:T_int:N_int*T_int,[0, control(:,2)'],tt,'next'); 
figure()
plot(tt,[u;v])
grid on
title('optimal controls')
legend('PrEP','TasP')
% ==============================================================
function [f,G]=HIV_obj(Y)
    % controls from Y
    X_in=reshape(Y(1:(N_int*Np-1)*N_dim),[],N_dim);
    X=[X0; X_in];

    % State variables
    % X=[S_H S_L I_AH I_AL I_CH I_CL T_H T_L P]'
    S_H = X(:,1); S_L = X(:,2); I_AH = X(:,3); I_AL = X(:,4); I_CH = X(:,5);
    I_CL = X(:,6); T_H = X(:,7); T_L = X(:,8); P = X(:,9); 

    % auxiliary variables
    N_H = S_H+I_AH+I_CH+P+T_H; N_L = S_L+I_AL+I_CL+T_L; 

    theta=lambda_H*N_H+lambda_L*N_L;

    sigma=(beta_A*(lambda_H*I_AH+lambda_L*I_AL)+beta_C*(lambda_H*I_CH+lambda_L*I_CL))./theta;

    psi_H=pi*lambda_H*(beta_A*I_AH./N_H+beta_C*I_CH./N_H);
    psi_L=pi*lambda_L*(beta_A*I_AL./N_L+beta_C*I_CL./N_L);

    tau_H=(1-pi)*lambda_H*sigma; tau_L=(1-pi)*lambda_L*sigma;

    phi_H=psi_H+tau_H; phi_L=psi_L+tau_L;

    % -----------------------------------------------
    dCost= phi_H.*S_H+phi_L.*S_L;
    f=T_int*w_vect'*dCost/2;

    if nargout > 1 % gradient required
    G=zeros(size(Y));

    % first we compute some auxiliary variables
    I_Hbeta=I_AH*beta_A + I_CH*beta_C;
    I_Lbeta=I_AL*beta_A + I_CL*beta_C; 
    I_betalambda=I_Hbeta*lambda_H+I_Lbeta*lambda_L;
    N_lambda=N_H*lambda_H+N_L*lambda_L;
    S_lambda=S_H*lambda_H + S_L*lambda_L; 

    Grad=[(pi*lambda_H*I_Hbeta.*(N_H-S_H))./(N_H.^2)+(lambda_H*(pi-1)*I_betalambda.*(S_lambda-N_lambda))./(N_lambda.^2)...
    (pi*lambda_L*I_Lbeta.*(N_L-S_L))./(N_L.^2)+(lambda_L*(pi-1)*I_betalambda.*(S_lambda-N_lambda))./(N_lambda.^2)... 
    (pi*lambda_H*S_H.*(N_H*beta_A - I_Hbeta))./(N_H.^2)+(lambda_H*(pi-1)*S_lambda.*(I_betalambda-beta_A*N_lambda))./(N_lambda.^2)... 
    (lambda_L*(pi-1)*S_lambda.*(I_betalambda-beta_A*N_lambda))./(N_lambda.^2)+(pi*lambda_L*S_L.*(N_L*beta_A-I_Lbeta))./(N_L.^2)... 
    (pi*lambda_H*S_H.*(N_H*beta_C-I_Hbeta))./(N_H.^2)+(lambda_H*(pi-1)*S_lambda.*(I_betalambda - beta_C*N_lambda))./(N_lambda.^2)... 
    (lambda_L*(pi-1)*S_lambda.*(I_betalambda-beta_C*N_lambda))./(N_lambda.^2)+(pi*lambda_L*S_L.*(N_L*beta_C-I_Lbeta))./(N_L.^2)... 
    (lambda_H*(pi-1)*S_lambda.*I_betalambda)./(N_lambda.^2)-(pi*lambda_H*S_H.*I_Hbeta)./(N_H.^2)... 
    (lambda_L*(pi-1)*S_lambda.*I_betalambda)./(N_lambda.^2)-(pi*lambda_L*S_L.*I_Lbeta)./(N_L.^2)... 
    (lambda_H*(pi-1)*S_lambda.*I_betalambda)./(N_lambda.^2)-(pi*lambda_H*S_H.*I_Hbeta)./(N_H.^2)];

    G(1:Np*N_int*N_dim)=reshape(T_int*repmat(w_vect,1,N_dim).*Grad/2,[],1);

%             if nargout > 2 % Hessian required
%             end
    end
end

function [c, ceq]=HIV_constr(Y)
        % extract X and controls from Y
        X_in=reshape(Y(1:(N_int*Np-1)*9),[],9);
        X_in_a=reshape(Y((N_int*Np-1)*9+1:end-N_int*2),[],9);
        X_in=[X0; X_in];
        control_in=Y(end-N_int*2+1:end)*1e-3;
        control_in=reshape(control_in,[],2)';
        control_ext=...
            [reshape(repmat(control_in(1,:),Np,1),[],1) reshape(repmat(control_in(2,:),Np,1),[],1)];

        % compute rhs at grid points
        dX=HIV_DE(X_in,control_ext);

        % compute orthogonal collocations
        dX_col=dX;
        dX_col(ind_remove,:)=[];

        OC=dX_col-D_mat*X_in;

        % compute defects
        DEF=diff(X_in(ind_remove,:))-reshape(w'*reshape(dX(1:(N_int-1)*Np,:),Np,[]),N_int-1,[]);

        % compute rhs and OC for uncontrolled ODEs
        dX_a=HIV_DE(X_in_a,zeros((Np-1)*N_int,2));
        % we generate the set of X at interpolation points such that
        % X(t_i) are taken from X_in and the rest from X_in_a
        X_a = X_in;
        X_a(ind_keep,:)=X_in_a(:,:);
        %
        OC_a=dX_a-D_mat*X_a;

        % compute the budgetary restriction
        % compute the enrollment cost
        N_HRE=sum(X_in,2)./(X_in*coef_HRE); % N/(r_b*N_H+N_L)
        %
        B_C=(X_in*coef_u.*control_ext(:,1)+X_in*coef_v.*control_ext(:,2)).*N_HRE;
        J_b=K_3*sum(X_in(:,7:8)-X_a(:,7:8),2)+K_4*(X_in(:,9)-X_a(:,9))+B_C;
        Jbw=T_int*reshape(w'*reshape(J_b,Np,[]),N_int,[])/2;

        ceq=reshape([OC; DEF; OC_a],[],1);  % equalities
        c=Jbw-B_lim*ones(N_int,1)*(T_int/12); % inequalities       
end

function dX = HIV_DE(X,con)
    % ODE 
    if (size(X,1) ~= size(con,1))
        error('Dimensions of input arguments in HIV_optim do not agree')
    end

    dX = zeros(size(X));

    % controls
    u=con(:,1);v=con(:,2);

    % State variables
    % X=[S_H S_L I_AH I_AL I_CH I_CL T_H T_L P]'
    S_H = X(:,1); S_L = X(:,2); I_AH = X(:,3); I_AL = X(:,4); I_CH = X(:,5);
    I_CL = X(:,6); T_H = X(:,7); T_L = X(:,8); P = X(:,9); 

    % auxiliary variables
    N_H = S_H+I_AH+I_CH+P+T_H; N_L = S_L+I_AL+I_CL+T_L; N = N_H + N_L;

    theta=lambda_H*N_H+lambda_L*N_L;

    sigma=(beta_A*(lambda_H*I_AH+lambda_L*I_AL)+beta_C*(lambda_H*I_CH+lambda_L*I_CL))./theta;

    psi_H=pi*lambda_H*(beta_A*I_AH./N_H+beta_C*I_CH./N_H);
    psi_L=pi*lambda_L*(beta_A*I_AL./N_L+beta_C*I_CL./N_L);

    tau_H=(1-pi)*lambda_H*sigma; tau_L=(1-pi)*lambda_L*sigma;

    phi_H=psi_H+tau_H; phi_L=psi_L+tau_L;

    prob_HRE=(r_b*N_H+N_L);
    zeta_P = r_b*S_H./prob_HRE; zeta_TH = r_b*I_CH./prob_HRE; 
    zeta_TL = I_CL./prob_HRE;

    % -----------------------------------------------
    dS_H= alpha_H-(phi_H+rho_H+mu).*S_H+rho_L*S_L+x*P - u.*zeta_P.*N;
    dS_L= alpha_L-(phi_L+rho_L+mu).*S_L+rho_H*(S_H+P);

    dI_AH= phi_H.*S_H-(rho_H+mu+delta_A)*I_AH+rho_L*I_AL;
    dI_AL= phi_L.*S_L-(rho_L+mu+delta_A)*I_AL+rho_H*I_AH;

    dI_CH= delta_A*I_AH-(rho_H+mu+delta_C+v_b)*I_CH +rho_L*I_CL+y*T_H - v.*zeta_TH.*N;
    dI_CL= delta_A*I_AL-(rho_L+mu+delta_C+v_b)*I_CL +rho_H*I_CH+y*T_L - v.*zeta_TL.*N;

    dT_H= -(y+rho_H+mu)*T_H+v_b*I_CH+rho_L*T_L+v.*zeta_TH.*N;
    dT_L= -(y+rho_L+mu)*T_L+v_b*I_CL+rho_H*T_H+v.*zeta_TL.*N;

    dP= -(x+rho_H+mu)*P+u.*zeta_P.*N;

    dX = [dS_H dS_L dI_AH dI_AL dI_CH dI_CL dT_H dT_L dP]*T_int/2;
end

function dX = HIV_uc(t,X,vb)
        % ODE 
        dX = zeros(length(X),1);    % a column vector
        
        % State variables
        % X=[S_H S_L I_AH I_AL I_CH I_CL T_H T_L P D]'
        S_H = X(1); S_L = X(2); I_AH = X(3); I_AL = X(4); I_CH = X(5);
        I_CL = X(6); T_H = X(7); T_L = X(8); P = X(9); 
        
        % no controls
        u=0; v=0;
                
        % auxiliary variables
        N_H = S_H+I_AH+I_CH+P+T_H; N_L = S_L+I_AL+I_CL+T_L; N = N_H + N_L;

        theta=lambda_H*N_H+lambda_L*N_L;

        sigma=(beta_A*(lambda_H*I_AH+lambda_L*I_AL)+beta_C*(lambda_H*I_CH+lambda_L*I_CL))/theta;

        psi_H=pi*lambda_H*(beta_A*I_AH/N_H+beta_C*I_CH/N_H);
        psi_L=pi*lambda_L*(beta_A*I_AL/N_L+beta_C*I_CL/N_L);

        tau_H=(1-pi)*lambda_H*sigma; tau_L=(1-pi)*lambda_L*sigma;

        phi_H=psi_H+tau_H; phi_L=psi_L+tau_L;

        prob_HRE=(r_b*N_H+N_L);
        zeta_P = r_b*S_H/prob_HRE; zeta_TH = r_b*I_CH/prob_HRE; zeta_TL = I_CL/prob_HRE;
        %-------------------------------------------------------
        dS_H=alpha_H-(phi_H+rho_H+mu)*S_H+rho_L*S_L+x*P - u*zeta_P*N;
        dS_L=alpha_L-(phi_L+rho_L+mu)*S_L+rho_H*(S_H+P);

        dI_AH=phi_H*S_H-(rho_H+mu+delta_A)*I_AH+rho_L*I_AL;
        dI_AL=phi_L*S_L-(rho_L+mu+delta_A)*I_AL+rho_H*I_AH;

        dI_CH=delta_A*I_AH-(rho_H+mu+delta_C+vb)*I_CH +rho_L*I_CL+y*T_H - v*zeta_TH*N;
        dI_CL=delta_A*I_AL-(rho_L+mu+delta_C+vb)*I_CL +rho_H*I_CH+y*T_L - v*zeta_TL*N;

        dT_H=-(y+rho_H+mu)*T_H+vb*I_CH+rho_L*T_L+v*zeta_TH*N;
        dT_L=-(y+rho_L+mu)*T_L+vb*I_CL+rho_H*T_H+v*zeta_TL*N;

        dP= -(x+rho_H+mu)*P+u*zeta_P*N;
                
        dX = [dS_H dS_L dI_AH dI_AL dI_CH dI_CL dT_H dT_L dP]';
    end

function dX = HIV(t,X,control)
    % ODE 
    dX = zeros(length(X),1);    % a column vector

    % State variables
    % X=[S_H S_L I_AH I_AL I_CH I_CL T_H T_L P D]'
    S_H = X(1); S_L = X(2); I_AH = X(3); I_AL = X(4); I_CH = X(5);
    I_CL = X(6); T_H = X(7); T_L = X(8); P = X(9); 

    % controls
    u=interp1(control(1,:),control(2,:),t,'next');        
    v=interp1(control(1,:),control(3,:),t,'next');   

    % auxiliary variables
    N_H = S_H+I_AH+I_CH+P+T_H; N_L = S_L+I_AL+I_CL+T_L; N = N_H + N_L;

    theta=lambda_H*N_H+lambda_L*N_L;

    sigma=(beta_A*(lambda_H*I_AH+lambda_L*I_AL)+beta_C*(lambda_H*I_CH+lambda_L*I_CL))/theta;

    psi_H=pi*lambda_H*(beta_A*I_AH/N_H+beta_C*I_CH/N_H);
    psi_L=pi*lambda_L*(beta_A*I_AL/N_L+beta_C*I_CL/N_L);

    tau_H=(1-pi)*lambda_H*sigma; tau_L=(1-pi)*lambda_L*sigma;

    phi_H=psi_H+tau_H; phi_L=psi_L+tau_L;

    prob_HRE=(r_b*N_H+N_L);
    zeta_P = r_b*S_H/prob_HRE; zeta_TH = r_b*I_CH/prob_HRE; zeta_TL = I_CL/prob_HRE;
    %-------------------------------------------------------
    % compute probabilities for the budget cost function
    P_1=(r_b*(P+T_H)+T_L);
    P_2=(r_b*(I_AH+I_CH)+I_AL+I_CL);
    P_3=(r_b*S_H);
    P_4=S_L;
    C_B=((267*P_1+482*P_2+288*P_3+288*P_4)*N*v+(267*P_1+359*P_2+369*P_3+267*P_4)*N*u)/prob_HRE;
    % -----------------------------------------------
    dS_H=alpha_H-(phi_H+rho_H+mu)*S_H+rho_L*S_L+x*P - u*zeta_P*N;
    dS_L=alpha_L-(phi_L+rho_L+mu)*S_L+rho_H*(S_H+P);

    dI_AH=phi_H*S_H-(rho_H+mu+delta_A)*I_AH+rho_L*I_AL;
    dI_AL=phi_L*S_L-(rho_L+mu+delta_A)*I_AL+rho_H*I_AH;

    dI_CH=delta_A*I_AH-(rho_H+mu+delta_C+v_b)*I_CH +rho_L*I_CL+y*T_H - v*zeta_TH*N;
    dI_CL=delta_A*I_AL-(rho_L+mu+delta_C+v_b)*I_CL +rho_H*I_CH+y*T_L - v*zeta_TL*N;

    dT_H=-(y+rho_H+mu)*T_H+v_b*I_CH+rho_L*T_L+v*zeta_TH*N;
    dT_L=-(y+rho_L+mu)*T_L+v_b*I_CL+rho_H*T_H+v*zeta_TL*N;

    dP= -(x+rho_H+mu)*P+u*zeta_P*N;

    dX = [dS_H dS_L dI_AH dI_AL dI_CH dI_CL dT_H dT_L dP]';
end

function dL=dLag(N,p)
    %% dL(i,j)=derivative of the j-th Lagrange polynomial L_j at p_i
    if length(p)~=N
        error('The number of input points must be equal to N')
    end
    if ~isrow(p)
        p=p';
    end

    iL=zeros(N);

    % L(x)
    L=poly(p);
    % L'(x)
    dL=polyder(L);
    % vector of L'(x_i)
    dLe=polyval(dL,p);

    r=zeros(N,N-1);
    Lp=zeros(N,N);
    iLp=zeros(N,N+1);

    for j=1:N
        % r(j,:) - roots x_i, i!=j
        r(j,:)=[p(1:j-1),p(j+1:N)];
        % Lp(j)=L(x)/(x-x_j), i.e. we exclude the jth root
        Lp(j,:)=poly(r(j,:));
        % iLp(j)=derivative of Lp(j)
        dLp(j,:)=polyder(Lp(j,:));
        for i=1:N
            dL(i,j)=polyval(dLp(j,:),p(i))/dLe(j);
        end
    end
end
   
    
    
end
